# Supplementary material for: Biological Effect of Streptococcus pyogenes-Released Extracellular Vesicles on Human Monocytic Cells, Induction of Cytotoxicity, and Inflammatory Response
Source: Front Cell Infect Microbiol. 2021 Jul 19;11:711144. doi: 10.3389/fcimb.2021.711144 (PMC8326760; doi:10.3389/fcimb.2021.711144)
Supplement: Supplementary file 2 [file Table_1.xlsx]

## Sheet: Table S1
Supplementary Table 1. Primers used in this study.
Primer name	Oligonucleotide sequences (5'-3')
For construction of slo mutant
slo_upper800_fwd	tcgagctcggtacccATAAGCTAGGCTATATCCGAAC
slo_upper800_rev	aaccagtcACCTTTTTATCATTCTAAAATGTTTC
slo_down800_fwd	ataaaaaggtGACTGGTTCAAGAGGTTCGTC
slo_down800_rev	ctctagaggatccccACTTTACACTGTATGGTAAGCC
For qPCR assay
Human_IL8_fwd	GAGAGTGATTGAGAGTGGACCAC
Human_IL8_rev	CACAACCCTCTGCACCCAGTTT
Human_TNF_fwd	CTCTTCTGCCTGCTGCACTTTG
Human_TNF_rev	ATGGGCTACAGGCTTGTCACTC
Human_IL1beta_fwd	CCACAGACCTTCCAGGAGAATG
Human_IL1beta_rev	GTGCAGTTCAGTGATCGTACAGG
Human_IL18_fwd	GATAGCCAGCCTAGAGGTATGG
Human_IL18_rev	CCTTGATGTTATCAGGAGGATTCA
Human_GAPDH_fwd	GTCTCCTCTGACTTCAACAGCG
Human_GAPDH_rev	ACCACCCTGTTGCTGTAGCCAA
