# Supplementary material for: Biological Effect of Streptococcus pyogenes-Released Extracellular Vesicles on Human Monocytic Cells, Induction of Cytotoxicity, and Inflammatory Response
Source: Front Cell Infect Microbiol. 2021 Jul 19;11:711144. doi: 10.3389/fcimb.2021.711144 (PMC8326760; doi:10.3389/fcimb.2021.711144)
Supplement: Supplementary file 3 [file Table_2.xlsx]

## Sheet: Table S2
Supplementary Table 2. List of identified proteins in EVs from two GAS strains, JRS4 and SSI-1.
OMVP ID no.	Description	Protein ID	JRS4	SSI1		TMHMM	SignalP	Locus
GAS-OMVP_001	foldase	WP_002984003.1	+	+	common	PredHel=0	LIPO(Sec/SPII)	794321..795376
GAS-OMVP_002	efflux RND transporter periplasmic adaptor subunit	WP_047149484.1	+	+	common	PredHel=1	No	627574..628845
GAS-OMVP_003	UTP--glucose-1-phosphate uridylyltransferase	WP_002982024.1	-	+	SSI1	PredHel=0	No	1792871..1793785
GAS-OMVP_004	30S ribosomal protein S3	WP_000529929.1	+	+	common	PredHel=0	No	69001..69654
GAS-OMVP_005	C5a peptidase	WP_021340616.1	-	+	SSI1	PredHel=1	SP(Sec/SPI)	complement(1650533..1654087)
GAS-OMVP_006	phosphoglycerate kinase	WP_011054985.1	-	+	SSI1	PredHel=0	No	271351..272547
GAS-OMVP_007	pyruvate kinase	WP_011184573.1	+	+	common	PredHel=0	No	840520..842022
GAS-OMVP_008	aldehyde dehydrogenase	WP_011054177.1	+	+	common	PredHel=0	No	225293..226303
GAS-OMVP_009	amino acid ABC transporter substrate-binding protein	WP_011184184.1	-	+	SSI1	PredHel=0	LIPO(Sec/SPII)	270970..271812
GAS-OMVP_010	DNA-binding protein HU	WP_002983920.1	-	+	SSI1	PredHel=0	No	complement(1120163..1120438)
GAS-OMVP_011	molecular chaperone GroEL	WP_002982320.1	+	+	common	PredHel=0	No	complement(1693276..1694907)
GAS-OMVP_012	exotoxin type C	WP_002985327.1	+	-	JRS4	PredHel=1	SP(Sec/SPI)	1086927..1087634
GAS-OMVP_013	50S ribosomal protein L5	WP_002986634.1	+	+	common	PredHel=0	No	71374..71916
GAS-OMVP_014	mitogenic factor	WP_010922721.1	+	+	common	PredHel=0	SP(Sec/SPI)	complement(1672516..1673331)
GAS-OMVP_015	membrane domain of glycerophosphoryl diester phosphodiesterase	WP_023078389.1	-	+	SSI1	PredHel=7	No	631041..632774
GAS-OMVP_016	ABC transporter substrate-binding protein	WP_011106817.1	+	+	common	PredHel=0	LIPO(Sec/SPII)	complement(1216789..1217688)
GAS-OMVP_017	hypothetical protein	WP_047149488.1	+	+	common	PredHel=0	SP(Sec/SPI)	856070..856843
GAS-OMVP_018	streptokinase	WP_011184995.1	+	-	JRS4	PredHel=1	SP(Sec/SPI)	1620259..1621581
GAS-OMVP_019	D-alanyl-lipoteichoic acid biosynthesis protein DltD	WP_002984219.1	+	+	common	PredHel=1	SP(Sec/SPI)	819220..820470
GAS-OMVP_020	50S ribosomal protein L7/L12	WP_002984819.1	+	+	common	PredHel=0	No	complement(1008769..1009134)
GAS-OMVP_021	CHAP domain-containing protein	WP_011017226.1	+	+	common	PredHel=0	SP(Sec/SPI)	32112..33308
GAS-OMVP_022	alpha/beta hydrolase	WP_002983494.1	-	+	SSI1	PredHel=0	SP(Sec/SPI)	1357583..1358572
GAS-OMVP_023	hypothetical protein	WP_011055056.1	+	+	common	PredHel=0	No	complement(1751988..1752392)
GAS-OMVP_024	D-alanyl-D-alanine carboxypeptidase	WP_047149473.1	+	+	common	PredHel=1	SP(Sec/SPI)	complement(246985..248166)
GAS-OMVP_025	endopeptidase	WP_011185051.1	+	+	SSI1	PredHel=0	No	complement(1720313..1722208)
GAS-OMVP_026	YSIRK-type signal peptide-containing protein	WP_047149476.1	+	-	JRS4	PredHel=1	SP(Sec/SPI)	334439..339385
GAS-OMVP_027	CHAP domain-containing protein	WP_011106611.1	+	+	common	PredHel=0	SP(Sec/SPI)	337158..338669
GAS-OMVP_028	hypothetical protein	WP_011054369.1	+	+	common	PredHel=1	SP(Sec/SPI)	1253700..1254719
GAS-OMVP_029	enoyl-[acyl-carrier-protein] reductase FabK	WP_047149502.1	-	+	SSI1	PredHel=0	No	complement(1386465..1387436)
GAS-OMVP_030	NADP-dependent glyceraldehyde-3-phosphate dehydrogenase	WP_023078833.1	-	+	SSI1	PredHel=0	No	809368..810795
GAS-OMVP_031	extracellular solute-binding protein	WP_011184617.1	+	+	common	PredHel=0	LIPO(Sec/SPII)	complement(825431..826678)
GAS-OMVP_032	peptide ABC transporter substrate-binding protein	WP_002992224.1	+	+	common	PredHel=0	LIPO(Sec/SPII)	242648..244618
GAS-OMVP_033	ATP synthase subunit alpha	WP_002985238.1	+	+	common	PredHel=0	No	554893..556401
GAS-OMVP_034	aminopeptidase C	WP_011054844.1	-	+	SSI1	PredHel=0	No	502233..503570
GAS-OMVP_035	DUF4393 domain-containing protein	WP_021340529.1	+	-	JRS4	PredHel=0	No	complement(703765..704556)
GAS-OMVP_036	glycogen/starch/alpha-glucan family phosphorylase	WP_011054597.1	+	+	common	PredHel=0	No	875186..877450
GAS-OMVP_037	triose-phosphate isomerase	WP_002990539.1	+	+	common	PredHel=0	No	complement(1420310..1421068)
GAS-OMVP_038	sortase	WP_002984641.1	+	+	common	PredHel=1	No	complement(952405..953154)
GAS-OMVP_039	PDZ domain-containing protein	WP_002991468.1	-	+	SSI1	PredHel=1	No	1809035..1810258
GAS-OMVP_040	BMP family ABC transporter substrate-binding protein	WP_011017809.1	+	+	common	PredHel=0	LIPO(Sec/SPII)	891866..892918
GAS-OMVP_041	molecular chaperone DnaK	WP_011054941.1	+	+	common	PredHel=0	No	372855..374681
GAS-OMVP_042	peptidylprolyl isomerase	WP_047149479.1	+	+	common	PredHel=0	LIPO(Sec/SPII)	complement(361574..362380)
GAS-OMVP_043	30S ribosomal protein S4	WP_002982092.1	-	+	SSI1	PredHel=0	No	complement(1769398..1770009)
GAS-OMVP_044	ABC transporter permease subunit	WP_011184624.1	+	+	common	PredHel=5	SP(Sec/SPI)	complement(811404..813578)
GAS-OMVP_045	penicillin-binding protein	WP_011185033.1	+	+	common	PredHel=1	No	complement(1684266..1686602)
GAS-OMVP_046	cysteine desulfurase	WP_002986020.1	+	+	common	PredHel=0	No	243730..244956
GAS-OMVP_047	exotoxin type A	WP_011054794.1	+	+	common	PredHel=1	SP(Sec/SPI)	complement(582446..583201)
GAS-OMVP_048	DNAse	WP_011184727.1	+	-	JRS4	PredHel=0	SP(Sec/SPI)	1086058..1086816
GAS-OMVP_049	SEC10/PgrA surface exclusion domain-containing protein	WP_011054176.1	+	+	common	PredHel=0	SP(Sec/SPI)	218656..221277
GAS-OMVP_050	type I glutamate--ammonia ligase	WP_011184944.1	+	+	common	PredHel=0	No	complement(1530881..1532227)
GAS-OMVP_051	cholesterol-dependent cytolysin streptolysin O	WP_010921831.1	+	+	common	PredHel=1	SP(Sec/SPI)	147160..148875
GAS-OMVP_052	LPXTG cell wall anchor domain-containing protein	WP_011054326.1	-	+	SSI1	PredHel=1	SP(Sec/SPI)	complement(1355576..1358308)
GAS-OMVP_053	ribonuclease Y	WP_002988954.1	+	+	common	PredHel=1	No	complement(1287603..1289210)
GAS-OMVP_054	YSIRK-type signal peptide-containing protein	WP_011055052.1	+	+	common	PredHel=2	SP(Sec/SPI)	complement(1739988..1741733)
GAS-OMVP_055	N-acetylglucosamine-1-phosphate uridyltransferase	WP_011054140.1	+	+	common	PredHel=0	SP(Sec/SPI)	145291..146646
GAS-OMVP_056	ABC transporter substrate-binding protein	WP_047149519.1	-	+	SSI1	PredHel=1	LIPO(Sec/SPII)	1641455..1643083
GAS-OMVP_057	2-amino-4-hydroxy-6-hydroxymethyldihydropteridine pyrophosphokinase	WP_009880425.1	+	+	common	PredHel=0	No	complement(1002318..1002818)
GAS-OMVP_058	phosphopyruvate hydratase	WP_023078153.1	+	+	common	PredHel=0	No	534853..536160
GAS-OMVP_059	hypothetical protein	WP_011054727.1	-	+	SSI1	PredHel=1	SP(Sec/SPI)	665478..666053
GAS-OMVP_060	hypothetical protein	WP_011106580.1	-	+	SSI1	PredHel=0	SP(Sec/SPI)	complement(121115..121780)
GAS-OMVP_061	30S ribosomal protein S2	WP_011055079.1	-	+	SSI1	PredHel=0	No	1718206..1718973
