# Supplementary material for: Biological Effect of Streptococcus pyogenes-Released Extracellular Vesicles on Human Monocytic Cells, Induction of Cytotoxicity, and Inflammatory Response
Source: Front Cell Infect Microbiol. 2021 Jul 19;11:711144. doi: 10.3389/fcimb.2021.711144 (PMC8326760; doi:10.3389/fcimb.2021.711144)
Supplement: Supplementary file 4 [file Table_3.xlsx]

## Sheet: Table S3
Supplementary Table 3. GO enrichment profile of identified proteins in EVs from two GAS strains, SSI-1 and JRS4.
Category group	GO ID	GO Name	GO Category	P-Value	Enrichment score (-log10[p-value])
SSI-1 common
	GO:0005515	protein binding	MOLECULAR FUNCTION	3.71674e-05	4.42984
	GO:0006457	protein folding	BIOLOGICAL PROCESS	0.000180296	3.74401
	GO:0005576	extracellular region	CELLULAR COMPONENT	0.000117377	3.93042
	GO:0006091	generation of precursor metabolites and energy	BIOLOGICAL PROCESS	0.000161769	3.7911
	GO:0009056	catabolic process	BIOLOGICAL PROCESS	0.000848594	3.0713
	GO:0051082	unfolded protein binding	MOLECULAR FUNCTION	0.00135564	2.86785
	GO:0005975	carbohydrate metabolic process	BIOLOGICAL PROCESS	0.0028986	2.53781
	GO:0110165	cellular anatomical entity	CELLULAR COMPONENT	0.00384032	2.41563
	GO:0005618	cell wall	CELLULAR COMPONENT	0.00650364	2.18684
	GO:0030312	external encapsulating structure	CELLULAR COMPONENT	0.00650364	2.18684
	GO:0071944	cell periphery	CELLULAR COMPONENT	0.00817238	2.08765
SSI-1 unique
	GO:0004175	endopeptidase activity	MOLECULAR FUNCTION	5.69232e-05	4.24471
	GO:0004252	serine-type endopeptidase activity	MOLECULAR FUNCTION	0.000826951	3.08252
	GO:0006508	proteolysis	BIOLOGICAL PROCESS	0.00141896	2.84803
	GO:0008236	serine-type peptidase activity	MOLECULAR FUNCTION	0.00227706	2.64262
	GO:0017171	serine hydrolase activity	MOLECULAR FUNCTION	0.00227706	2.64262
	GO:0008889	glycerophosphodiester phosphodiesterase activity	MOLECULAR FUNCTION	0.00944969	2.02458
	GO:0008886	glyceraldehyde-3-phosphate dehydrogenase (NADP+) (non-phosphorylating) activity	MOLECULAR FUNCTION	0.00944969	2.02458
	GO:0015935	small ribosomal subunit	CELLULAR COMPONENT	0.00944969	2.02458
	GO:0004197	cysteine-type endopeptidase activity	MOLECULAR FUNCTION	0.00944969	2.02458
	GO:0008081	phosphoric diester hydrolase activity	MOLECULAR FUNCTION	0.00944969	2.02458
JRS4 common
	GO:0005515	protein binding	MOLECULAR FUNCTION	0.000298478	3.52509
	GO:0006091	generation of precursor metabolites and energy	BIOLOGICAL PROCESS	0.000675454	3.1704
	GO:0006457	protein folding	BIOLOGICAL PROCESS	0.00097876	3.00932
	GO:0071944	cell periphery	CELLULAR COMPONENT	0.00173709	2.76018
	GO:0005576	extracellular region	CELLULAR COMPONENT	0.00139302	2.85604
	GO:0005886	plasma membrane	CELLULAR COMPONENT	0.00407285	2.3901
	GO:0051082	unfolded protein binding	MOLECULAR FUNCTION	0.00428507	2.36804
	GO:0016020	membrane	CELLULAR COMPONENT	0.00427926	2.36863
	GO:0110165	cellular anatomical entity	CELLULAR COMPONENT	0.00651346	2.18619
	GO:0009056	catabolic process	BIOLOGICAL PROCESS	0.00684414	2.16468
JRS4 unique
	GO:0005576	extracellular region	CELLULAR COMPONENT	2.31483e-05	4.63548
